# Supplementary material for: Chemical Profile and Biological Properties of Methanolic and Ethanolic Extracts from the Aerial Parts of Inula britannica L. Growing in Central Asia
Source: Molecules. 2024 Dec 5;29(23):5749. doi: 10.3390/molecules29235749 (PMC11643507; doi:10.3390/molecules29235749)
Supplement: Supplementary file 1 [file molecules-29-05749-s001.zip]

Archive with 1 entries (1 files):
- molecules-3315065-supplementary.pdf
